# Supplementary material for: A Model to Predict Upstaging to Invasive Carcinoma in Patients Preoperatively Diagnosed with Low-Grade Ductal Carcinoma In Situ of the Breast
Source: Cancers (Basel). 2022 Jan 12;14(2):370. doi: 10.3390/cancers14020370 (PMC8773816; doi:10.3390/cancers14020370)
Supplement: Supplementary file 1 [file cancers-14-00370-s001.zip]

Archive with 1 entries (1 files):
- cancers-1542537-supplementary.pdf
